# Supplementary material for: Rectal artesunate: lives not saved
Source: Trans R Soc Trop Med Hyg. 2024 May 25;118(10):639–41. doi: 10.1093/trstmh/trae036 (PMC11443335; doi:10.1093/trstmh/trae036)
Supplement: trae036_Supplemental_Files [file trae036_supplemental_files.zip]

Archive with 2 entries (2 files):
- trae036 supplementary table.docx
- trae036 supplementary table.pdf
